# Supplementary material for: Lacticaseibacillus paracasei 36 Mitigates Alcoholic-Associated Liver Disease Through Modulation of Microbiota and AMPK Signaling
Source: Nutrients. 2025 Jul 17;17(14):2340. doi: 10.3390/nu17142340 (PMC12298492; doi:10.3390/nu17142340)
Supplement: Supplementary file 1 [file nutrients-17-02340-s001.zip]

Archive with 1 entries (1 files):
- nutrients-3689092-supplementary.pdf
